# Supplementary material for: Towards a Sustainable Management of the Spotted-Wing Drosophila: Disclosing the Effects of Two Spider Venom Peptides on Drosophila suzukii
Source: Insects. 2023 Jun 7;14(6):533. doi: 10.3390/insects14060533 (PMC10299698; doi:10.3390/insects14060533)
Supplement: Supplementary file 1 [file insects-14-00533-s001.zip]

Archive with 1 entries (1 files):
- insects-2398983-supplementary.pdf
